# Supplementary material for: Encapsulation of CsPb2Br5 in TiO2 Microcrystals to Enhance Environmental Stability
Source: Micromachines (Basel). 2023 Nov 30;14(12):2186. doi: 10.3390/mi14122186 (PMC10745879; doi:10.3390/mi14122186)
Supplement: Supplementary file 1 [file micromachines-14-02186-s001.zip]

Archive with 1 entries (1 files):
- micromachines-2720365-supplementary.pdf
